# Supplementary material for: The use of contracts to implement and manage healthy vending: best practice recommendations for effective and sustained interventions
Source: BMC Public Health. 2024 Nov 20;24:3219. doi: 10.1186/s12889-024-20771-8 (PMC11577719; doi:10.1186/s12889-024-20771-8)
Supplement: Supplementary file 1 — Supplementary Material 1. [file 12889_2024_20771_MOESM1_ESM.xlsx]

## Sheet: Sheet1
Supplementary File 1 - healthy vending guidance document characteristics, regulatory form, substance and governance
								Regulatory Form (RF)			Regulatory Substance (RS)								Regulatory Governance (RG)
Guidance Name	URL	Date of publication	Jurisdiction/country	Who developed the guideline	Type of guidance	Target? Who is expected to implement and comply? And scope	Guidance applies to snack/beverage/both/other vending	RF mandatory policy recommendation	RF appropriate regulatory strategies to strengthen the arrangement are discussed specifically or broadly	RF reference to contract length	RS Objective	RS Product - food and drink standards referenced AND TYPE	RS product - food and drink nutrition labeling referenced	RS placement - healthy snacks drinks in prominent positions	RS promotion - unhealhty food/drinks NOT promoted	RS pricing - favourable or neutral pricing on healthy food/drinks	RS Policy coherence - reference to need for alignment within local context where implementation occurs	RG Guideline Development - appropriate consultation with stakeholders to design guideline	RG Administration Process - who/what body will adminster monitoring, review, enforcement and note potential COI	RG Implementation Process - including implementation strategies such as stakeholder engagement and education	RG Monitoring Process - details of what/who/how often to monitor	RG Enforcement Process - any examples of enforcement or consequences for non-compliance	RG Review Process - evaluation	OTHER

## Sheet: Sheet2
Center for Science in the Public Interest. Comparison of Nutrition Guidelines for Vending Machines	https://www.cspinet.org/sites/default/files/attachment/VFHK%20Comparison%20of%20Nutrition%20Guidelines%20for%20Vending%20Machines_8-31-20%20-%20Science%20Review%20approved_JS.pdf	No date	USA	Center for Science in the Public Interest, American Heart Association, Robert Wood Johnson Foundation and Voices for Healthy Kids	Comparison of food standards for vending machines	Not stated, but possibly those implementing healthy vending who have the option of using more than one healhty vending guideline. This document compares 5 different guidelines so a potential user could choose the guideline most appropriate to their settting.	vended beverages, packaged snacks, and entrée-type foods.	No	No	No	N/A because it's not a regulatory guidance document	Yes, comparison of different nutrition standards for vended packaged snacks and beverages and vended entrée-type foods	No	No	No	No	No	No, this guide is a comparison of vending guidelines	No	No	No	No	No
